# Supplementary material for: Emergence of cryptic species and clades of Meyerozyma guilliermondii species complex exhibiting limited in vitro susceptibility to antifungals in patients with candidemia
Source: Microbiol Spectr. 2023 Sep 12;11(5):e05115-22. doi: 10.1128/spectrum.05115-22 (PMC10580822; doi:10.1128/spectrum.05115-22)
Supplement: Table S1 — Accession numbers. [file spectrum.05115-22-s0002.xlsx]

## Sheet: Plan1
Supplemental Table 1
Isolate	Specie identification	GenBank acession number	Isolation source	Isolation date	Country
6393_2010	Meyerozyma carpophila	MT524274	Blood culture	2010-02-20	Brazil
7224/2003	Meyerozyma carpophila	MT524275	Blood culture	2003-10-22	Brazil
207_2015	Meyerozyma caribbica	MT524269	Blood culture	2015-01-15	Brazil
934_2016	Meyerozyma caribbica	MT524262	Blood culture	2016-01-04	Brazil
1370_2016	Meyerozyma caribbica	MT524273	Blood culture	2016-12-30	Brazil
1579_2017	Meyerozyma caribbica	MT524272	Blood culture	2010-01-21	Brazil
1592_2017	Meyerozyma caribbica	MT524271	Blood culture	2016-10-02	Brazil
1593_2017	Meyerozyma caribbica	MT524270	Blood culture	2016-12-16	Brazil
4616	Meyerozyma caribbica	MT524268	Blood culture	Unknown	Brazil
6155	Meyerozyma caribbica	MT524267	Blood culture	2008-11-04	Venezuela
6595	Meyerozyma caribbica	MT524266	Blood culture	2009-10-18	Ecuador
7701	Meyerozyma caribbica	MT524265	Blood culture	2010-01-01	Venezuela
7720	Meyerozyma caribbica	MT524264	Blood culture	2009-11-18	Venezuela
9100	Meyerozyma caribbica	MT524263	Blood culture	2005-01-31	Brazil
39_2006	Meyerozyma guilliermondii	MT525135	Blood culture	2006-01-06	Brazil
74_2006	Meyerozyma guilliermondii	MT525202	Blood culture	2006-01-02	Brazil
124_2006	Meyerozyma guilliermondii	MT525107	Blood culture	2006-01-28	Brazil
309_2006	Meyerozyma guilliermondii	MT525129	Blood culture	2005-12-14	Brazil
431_2006	Meyerozyma guilliermondii	MT525136	Blood culture	2018-10-11	Brazil
735_2006	Meyerozyma guilliermondii	MT525198	Blood culture	2006-05-20	Brazil
779_2015	Meyerozyma guilliermondii	MT525206	Blood culture	2015-09-21	Brazil
919_2006	Meyerozyma guilliermondii	MT525215	Blood culture	2006-07-08	Brazil
1006	Meyerozyma guilliermondii	MT525104	Blood culture	2006-07-22	Brazil
1206	Meyerozyma guilliermondii	MT525106	Blood culture	1999-08-09	Venezuela
1399_2006	Meyerozyma guilliermondii	MT525108	Blood culture	2006-11-22	Brazil
1577_2017	Meyerozyma guilliermondii	MT525109	Blood culture	2009-07-14	Brazil
1578_2017	Meyerozyma guilliermondii	MT525110	Blood culture	2009-11-27	Brazil
1580_2017	Meyerozyma guilliermondii	MT525111	Blood culture	2010-05-07	Brazil
1581_2017	Meyerozyma guilliermondii	MT525112	Blood culture	2010-03-14	Brazil
1582_2017	Meyerozyma guilliermondii	MT525113	Blood culture	2010	Brazil
1583_2017	Meyerozyma guilliermondii	MT525114	Blood culture	2011-09-16	Brazil
1584_2017	Meyerozyma guilliermondii	MT525115	Blood culture	2011-08-26	Brazil
1585_2017	Meyerozyma guilliermondii	MT525116	Blood culture	2013-07-09	Brazil
1588_2017	Meyerozyma guilliermondii	MT525117	Blood culture	2014-07-26	Brazil
1591_2017	Meyerozyma guilliermondii	MT525118	Blood culture	2016-05-10	Brazil
1747_2007	Meyerozyma guilliermondii	MT525120	Blood culture	2007-02-07	Brazil
1749_2007	Meyerozyma guilliermondii	MT525121	Blood culture	2007-02-08	Brazil
1774_2007	Meyerozyma guilliermondii	MT525122	Blood culture	2007	Brazil
1852_2001	Meyerozyma guilliermondii	MT525123	Blood culture	2001-01-08	Brazil
1853_2001	Meyerozyma guilliermondii	MT525124	Blood culture	2001-01-08	Brazil
1914_2007	Meyerozyma guilliermondii	MT525125	Blood culture	2007	Brazil
1994_2007	Meyerozyma guilliermondii	MT525126	Blood culture	2007-05-04	Brazil
2045_2001	Meyerozyma guilliermondii	MT525127	Blood culture	2001-02-15	Brazil
2382_2001	Meyerozyma guilliermondii	MT525128	Blood culture	2001-04-12	Brazil
3729_2001	Meyerozyma guilliermondii	MT525131	Blood culture	2001-10-04	Brazil
3887A_2008	Meyerozyma guilliermondii	MT525132	Blood culture	2008-11-22	Brazil
3890_2001	Meyerozyma guilliermondii	MT525133	Blood culture	2001-11-26	Brazil
3899_2008	Meyerozyma guilliermondii	MT525134	Blood culture	2008-12-10	Brazil
4384_2002	Meyerozyma guilliermondii	MT525137	Blood culture	2002-03-31	Brazil
4677_2002	Meyerozyma guilliermondii	MT525138	Blood culture	2002-05-02	Brazil
4735_2002	Meyerozyma guilliermondii	MT525139	Blood culture	2002-05-07	Brazil
4809_2002	Meyerozyma guilliermondii	MT525140	Blood culture	2002-05-15	Brazil
5006_2002	Meyerozyma guilliermondii	MT525141	Blood culture	2002-06-02	Brazil
5008_2002	Meyerozyma guilliermondii	MT525142	Blood culture	2002-06-18	Brazil
5009_2002	Meyerozyma guilliermondii	MT525143	Blood culture	2002-06-17	Brazil
5014_2002	Meyerozyma guilliermondii	MT525144	Blood culture	2002-06-02	Brazil
5048_2002	Meyerozyma guilliermondii	MT525145	Blood culture	2002-06-27	Brazil
5138_2002	Meyerozyma guilliermondii	MT525146	Blood culture	2002-07-11	Brazil
5360_2002	Meyerozyma guilliermondii	MT525147	Blood culture	2002-08-27	Brazil
5482_2002	Meyerozyma guilliermondii	MT525148	Blood culture	2002-10-07	Brazil
5509_2008	Meyerozyma guilliermondii	MT525149	Blood culture	2008-10-04	Honduras
5519_2009	Meyerozyma guilliermondii	MT525150	Blood culture	2009-01-13	Honduras
5522_2009	Meyerozyma guilliermondii	MT525151	Blood culture	2009-01-25	Honduras
5958_2009	Meyerozyma guilliermondii	MT525152	Blood culture	2009-02-21	Mexico
5971_2009	Meyerozyma guilliermondii	MT525153	Blood culture	2009-01-24	Argentina
5973_2009	Meyerozyma guilliermondii	MT525154	Blood culture	2009-02-14	Argentina
5977_2009	Meyerozyma guilliermondii	MT525155	Blood culture	2009-02-18	Argentina
5978_2009	Meyerozyma guilliermondii	MT525156	Blood culture	2009-02-26	Argentina
6060A_2009	Meyerozyma guilliermondii	MT525157	Blood culture	2008-12-30	Brazil
6062_2009	Meyerozyma guilliermondii	MT525158	Blood culture	2009-05-15	Brazil
6063_2009	Meyerozyma guilliermondii	MT525159	Blood culture	2009-05-18	Brazil
6156_2009	Meyerozyma guilliermondii	MT525160	Blood culture	2008-12-13	Venezuela
6157_2009	Meyerozyma guilliermondii	MT525161	Blood culture	2008-12-14	Venezuela
6245_2009	Meyerozyma guilliermondii	MT525162	Blood culture	2009-07-05	Honduras
6246_2009	Meyerozyma guilliermondii	MT525163	Blood culture	2009-07-08	Honduras
6248_2009	Meyerozyma guilliermondii	MT525164	Blood culture	2009-07-12	Honduras
6255_2010	Meyerozyma guilliermondii	MT525165	Blood culture	2009-07-15	Honduras
6256_2010	Meyerozyma guilliermondii	MT525166	Blood culture	2009-08-22	Honduras
6258_2010	Meyerozyma guilliermondii	MT525167	Blood culture	2009-09-04	Honduras
6259_2010	Meyerozyma guilliermondii	MT525168	Blood culture	2009-09-09	Honduras
6260_2010	Meyerozyma guilliermondii	MT525169	Blood culture	2009-09-17	Honduras
6261_2010	Meyerozyma guilliermondii	MT525170	Blood culture	2009-09-28	Honduras
6263_2010	Meyerozyma guilliermondii	MT525171	Blood culture	2009-10-03	Honduras
6264_2010	Meyerozyma guilliermondii	MT525172	Blood culture	2009-10-05	Honduras
6266_2010	Meyerozyma guilliermondii	MT525173	Blood culture	2009-10-07	Honduras
6268_2010	Meyerozyma guilliermondii	MT525174	Blood culture	2009-10-12	Honduras
6269_2010	Meyerozyma guilliermondii	MT525175	Blood culture	2009-11-04	Honduras
6270_2010	Meyerozyma guilliermondii	MT525176	Blood culture	2009-11-09	Honduras
6271_2010	Meyerozyma guilliermondii	MT525177	Blood culture	2009-11-10	Honduras
6272_2010	Meyerozyma guilliermondii	MT525178	Blood culture	2009-11-12	Honduras
6293_2010	Meyerozyma guilliermondii	MT525179	Blood culture	2010-01-12	Brazil
6305_2010	Meyerozyma guilliermondii	MT525180	Blood culture	2010-01-12	Brazil
6384_2010	Meyerozyma guilliermondii	MT525181	Blood culture	2010-03-05	Brazil
6409_2003	Meyerozyma guilliermondii	MT525182	Blood culture	2003-07-22	Brazil
6455_2010	Meyerozyma guilliermondii	MT525183	Blood culture	2009-08-10	Colombia
6479_2010	Meyerozyma guilliermondii	MT525184	Blood culture	2010-03-27	Brazil
6519B_2010	Meyerozyma guilliermondii	MT525185	Blood culture	2010-04-15	Brazil
6759_2010	Meyerozyma guilliermondii	MT525186	Blood culture	2009-03-02	Argentina
6760_2010	Meyerozyma guilliermondii	MT525187	Blood culture	2009-02-26	Argentina
6818_2003	Meyerozyma guilliermondii	MT525188	Blood culture	2003-10-01	Brazil
6919_2010	Meyerozyma guilliermondii	MT525189	Blood culture	2010-07-09	Brazil
7045_2010	Meyerozyma guilliermondii	MT525190	Blood culture	2010-10-14	Colombia
7166_2010	Meyerozyma guilliermondii	MT525191	Blood culture	2010-01-28	Honduras
7173_2010	Meyerozyma guilliermondii	MT525192	Blood culture	2010-04-22	Honduras
7175_2010	Meyerozyma guilliermondii	MT525193	Blood culture	2010-04-26	Honduras
7185_2010	Meyerozyma guilliermondii	MT525194	Blood culture	2010-06-16	Honduras
7188_2010	Meyerozyma guilliermondii	MT525195	Blood culture	2010-06-25	Honduras
7190_2010	Meyerozyma guilliermondii	MT525196	Blood culture	2010-07-09	Honduras
7199_2010	Meyerozyma guilliermondii	MT525197	Blood culture	2010-08-30	Honduras
7356_2003	Meyerozyma guilliermondii	MT525199	Blood culture	2003-10-06	Brazil
7357_2003	Meyerozyma guilliermondii	MT525200	Blood culture	2003-10-14	Brazil
7391/2011	Meyerozyma guilliermondii	MT525201	Blood culture	2009-04-06	Colombia
1656_2003	Meyerozyma guilliermondii	MT525119	Blood culture	2003-12-10	Brazil
7622_2010	Meyerozyma guilliermondii	MT525203	Blood culture	2010-10-02	Brazil
7728_2011	Meyerozyma guilliermondii	MT525204	Blood culture	2008-10-19	Venezuela
7735_2011	Meyerozyma guilliermondii	MT525205	Blood culture	2009-10-23	Venezuela
8021_2004	Meyerozyma guilliermondii	MT525207	Blood culture	2004-03-10	Brazil
8087_2004	Meyerozyma guilliermondii	MT525208	Blood culture	2004-05-03	Brazil
8148_2011	Meyerozyma guilliermondii	MT525209	Blood culture	2009-12-29	Argentina
8149_2011	Meyerozyma guilliermondii	MT525210	Blood culture	2009-12-30	Argentina
8150_2011	Meyerozyma guilliermondii	MT525211	Blood culture	2010-01-02	Argentina
8254_2004	Meyerozyma guilliermondii	MT525212	Blood culture	2004-06-13	Brazil
8864_2004	Meyerozyma guilliermondii	MT525213	Blood culture	2004-11-29	Brazil
9072_2005	Meyerozyma guilliermondii	MT525214	Blood culture	2004-08-20	Brazil
9227_2005	Meyerozyma guilliermondii	MT525216	Blood culture	2005-03-17	Brazil
9303_2005	Meyerozyma guilliermondii	MT525217	Blood culture	2005-03-13	Brazil
9306_2005	Meyerozyma guilliermondii	MT525218	Blood culture	2005-03-19	Brazil
10058	Meyerozyma guilliermondii	MT525103	Blood culture	2005-09-29	Brazil
10283	Meyerozyma guilliermondii	MT525105	Blood culture	2005-11-12	Brazil
8264	Meyerozyma guilliermondii	MT525130	Blood culture	2006	Brazil
